# Supplementary material for: Pollen trapping and sugar syrup feeding of honey bee (Hymenoptera: Apidae) enhance pollen collection of less preferred flowers
Source: PLoS One. 2018 Sep 12;13(9):e0203648. doi: 10.1371/journal.pone.0203648 (PMC6135515; doi:10.1371/journal.pone.0203648)
Supplement: S1 Table — (XLSX) [file pone.0203648.s001.xlsx]

## Sheet: Sheet1
Mean number of honey bees entering with pollen
	Days		Time of the days
Treatments		Rep	08:00:00	09:00:00	10:00:00	11:00:00	12:00:00	13:00:00	14:00:00	15:00:00	16:00:00	17:00:00
PTSS	Day1	1	8	25	48	40	37	30	24	34	47	19
		2	19	48	43	48	31	20	33	39	31	10
		3	6	15	38	41	20	11	10	32	41	18
	Day2	1	36	61	71	68	41	40	36	71	60	34
		2	23	54	63	79	61	40	33	45	53	31
		3	25	41	47	63	50	32	32	33	29	18
	Day3	1	22	62	70	81	67	64	56	42	69	22
		2	27	50	86	69	82	67	54	41	19	28
		3	20	36	30	54	44	48	36	26	16	18
PTSS	Day1	1	6	11	28	45	36	29	31	24	37	12
		2	12	34	47	51	33	24	40	52	36	19
		3	6	32	52	65	32	29	33	22	46	18
	Day2	1	26	59	66	22	33	36	35	48	63	13
		2	43	62	78	51	37	66	61	81	66	12
		3	13	33	83	98	47	33	24	50	66	19
	Day3	1	22	79	38	31	36	41	43	77	64	16
		2	16	39	31	43	36	40	67	41	11	4
		3	18	33	49	73	41	36	44	19	8	6
SS	Day1	1	8	13	21	25	45	26	21	16	35	32
		2	5	15	19	32	27	20	21	23	29	26
		3	18	20	55	56	47	50	47	42	51	18
	Day2	1	7	26	67	45	55	50	38	40	32	21
		2	3	15	55	31	50	27	21	19	18	29
		3	22	26	40	37	27	25	19	28	30	17
	Day3	1	14	32	44	31	38	32	25	27	31	18
		2	10	34	42	30	19	17	18	25	31	21
		3	11	40	53	35	24	17	23	28	31	18
Control	Day1	1	1	12	21	19	15	12	3	26	20	22
		2	0	5	39	25	14	12	7	34	27	18
		3	2	11	29	20	18	7	18	30	25	12
	Day2	1	0	2	15	23	17	12	6	26	36	17
		2	6	39	56	32	15	18	11	45	31	12
		3	8	13	33	21	23	11	15	19	27	14
	Day3	1	1	11	23	28	13	18	11	14	14	11
		2	3	13	26	27	19	24	18	27	12	11
		3	0	11	28	44	38	32	26	21	16	9
