# Supplementary material for: Pollen trapping and sugar syrup feeding of honey bee (Hymenoptera: Apidae) enhance pollen collection of less preferred flowers
Source: PLoS One. 2018 Sep 12;13(9):e0203648. doi: 10.1371/journal.pone.0203648 (PMC6135515; doi:10.1371/journal.pone.0203648)
Supplement: S2 Table — (XLSX) [file pone.0203648.s002.xlsx]

## Sheet: Sheet1
Mean pollen weights collected by colony using pollen trap
Pollen trapping Treatments			Time in days(Year 1)					Time in days (Year 2)
		Rep	11:00:00	13:00:00	15:00:00	17:00:00		Rep	11:00:00	13:00:00	15:00:00	17:00:00
Day 1	PTSS	1	37.53	33.42	20.72	15.63		1	9.66	5.28	14.88	8.94
		2	40.93	21.78	14.48	22.12		2	25.4	15.55	12.16	10.15
		3	4.1	6.48	5.64	8.92		3	8.4	10.3	10.35	10.33
		4	2.51	5.73	4.14	6.71		4	19.5	22.24	14.12	9.75
		5	2.81	5.58	5.72	3.82		5	11.5	7.37	11.59	10.24
	PT	1	7.87	6.02	2.92	2.8		1	11.8	2.81	4.56	2.81
		2	7.33	8.08	4.19	2.54		2	10.9	11.92	9.28	11.08
		3	22.42	11.38	17.33	14.29		3	20.8	21.84	13.9	9.11
		4	13.2	13.28	7.53	5.67		4	4.8	9.72	6.67	5.5
		5	5.15	23.53	8.51	13.62		5	25.6	13.35	6.1	5.92
Day 2	PTSS	1	82.25	24.71	19.54	24.7		1	39.8	18.69	26.2	36.54
		2	23.96	34.81	12.71	23.86		2	30.3	24.77	26.4	29.8
		3	25.15	21.28	15.64	16.02		3	45.6	27.62	29.12	24.45
		4	21	4.23	3.59	3.94		4	27.2	38.28	27.31	21.58
		5	15.33	18.34	5.94	6.47		5	34.4	29.24	15.8	21.76
	PT	1	27.46	11.68	8.01	10.31		1	14	14.92	14.19	4.53
		2	20.69	9.72	3.69	7.67		2	23.2	18.94	15.49	10.44
		3	65.16	36.32	27.05	33.54		3	29.2	28.2	13.69	27.17
		4	37.73	20.19	10.51	11.42		4	20.3	21.33	24.66	20.5
		5	13.43	5.79	4.59	4.49		5	42.3	18.2	23.38	15.49
Day 3	PTSS	1	41.19	18.57	15.46	19.7		1	19.4	60.16	38.18	16.94
		2	39.28	9.38	14.49	33.44		2	30.3	53.4	42.13	27.92
		3	28.17	15.33	13.99	21.23		3	15.8	27.75	18.88	9.2
		4	7.5	3.11	2.17	3.28		4	17	16.2	21.44	17.61
		5	9.67	4.37	5.89	6.82		5	33.3	35.1	11.91	13.46
	PT	1	23.25	14.5	14.11	17.45		1	13.7	11.46	12.1	9.12
		2	29.74	15.55	13.29	18.54		2	14.3	18.43	7.78	20.31
		3	57.31	40.73	34.25	41.8		3	41.7	28.45	11.63	19.49
		4	37.26	17.48	14.62	16.69		4	26.3	34.76	20.6	13.74
		5	16.51	9	9.74	14.74		5	10.5	13.43	3.84	29.59
