# Supplementary material for: Pollen trapping and sugar syrup feeding of honey bee (Hymenoptera: Apidae) enhance pollen collection of less preferred flowers
Source: PLoS One. 2018 Sep 12;13(9):e0203648. doi: 10.1371/journal.pone.0203648 (PMC6135515; doi:10.1371/journal.pone.0203648)
Supplement: S3 Table — (XLSX) [file pone.0203648.s003.xlsx]

## Sheet: Sheet1
Average pollen pellet weight in gram
Treatments	Date	11.00	13.00	15.00	17.00
PTSS	Day 1	11.2577	10.7569	10.0956	8.25394
	Day 2	12.2157	11.4333	9.34667	8.64667
	Day 3	12.962	11.2383	9.16065	10.7255
PT	Day 1	10.0813	10.7009	9.15524	7.70767
	Day 2	12.3018	9.83854	8.15265	9.32493
	Day 3	12.962	11.2383	9.16065	10.7255
SS	Day 1	10.907	10.18	9.39333	10.5267
	Day 2	12.21	10.38	6.52667	8.72333
	Day 3	11.9633	7.16333	5.61333	6.70667
Control	Day 1	10.7433	9.86333	7	8.35667
	Day 2	11.0233	8.94667	6.56667	7.97333
	Day 3	7.43008	9.79558	7.69136	9.7333
